# Supplementary material for: Evaluation of Cisplatin-Induced Pathology in the Larval Zebrafish Lateral Line
Source: Int J Mol Sci. 2022 Nov 18;23(22):14302. doi: 10.3390/ijms232214302 (PMC9694025; doi:10.3390/ijms232214302)
Supplement: Supplementary file 1 [file ijms-23-14302-s001.zip]

Archive with 4 entries (3 files):
- Supplemental Movies/
- Supplemental Movies/Video-S1_24hr_DMSO_control.mp4
- Supplemental Movies/Video-S2_24hr_CP_250_um.mp4
- Supplemental Movies/Video-S3_24hr_CP_1000_um.mp4
